# Supplementary material for: Retrospective Long-Term Evaluation of Miltefosine-Allopurinol Treatment in Canine Leishmaniosis
Source: Pathogens. 2023 Jun 22;12(7):864. doi: 10.3390/pathogens12070864 (PMC10384837; doi:10.3390/pathogens12070864)
Supplement: Supplementary file 1 [file pathogens-12-00864-s001.zip]

Archive with 1 entries (1 files):
- pathogens-2439610-supplementary.xlsx
