# Supplementary material for: Retrospective Long-Term Evaluation of Miltefosine-Allopurinol Treatment in Canine Leishmaniosis
Source: Pathogens. 2023 Jun 22;12(7):864. doi: 10.3390/pathogens12070864 (PMC10384837; doi:10.3390/pathogens12070864)
Supplement: Supplementary file 1 [file pathogens-12-00864-s001.zip › pathogens-2439610-supplementary.xlsx]

## Sheet: Foglio1
DOG ID	Time to the first MIL-AL re-administration (months)
Dog 1	4.8
Dog 2	9.4
Dog 3	11
Dog 4	11.4
Dog 5	11.8
Dog 6	12.6
Dog 7	12.9
Dog 8	13.2
Dog 9	13.6
Dog 10	16.2
Dog 11	16.4
Dog 12	17.5
Dog 13	17.7
Dog 14	18.3
Dog 15	20.8
Dog 16	23.4
Dog 17	25.4
Dog 18	26.4
Dog 19	26.7
Dog 20	27.9
Dog 21	28.6
Dog 22	31.8
Dog 23	32.6
Dog 24	34.1
Dog 25	45.6
Dog 26	47.6
Dog 27	48.7
Dog 28	64.8
Dog 29	71.5
Dog 30	72.8
